# Supplementary material for: Is Injury an Occupational Hazard for Horseracing Staff?
Source: Int J Environ Res Public Health. 2022 Feb 12;19(4):2054. doi: 10.3390/ijerph19042054 (PMC8871636; doi:10.3390/ijerph19042054)
Supplement: Supplementary file 1 [file ijerph-19-02054-s001.zip]

Archive with 1 entries (1 files):
- ijerph-1554645-supplementary.pdf
